# Supplementary material for: Thiobacter aerophilum sp. nov., a Thermophilic, Obligately Chemolithoautotrophic, Sulfur-Oxidizing Bacterium from a Hot Spring and Proposal of Thiobacteraceae fam. nov
Source: Microorganisms. 2024 Nov 7;12(11):2252. doi: 10.3390/microorganisms12112252 (PMC11596669; doi:10.3390/microorganisms12112252)
Supplement: Supplementary file 1 [file microorganisms-12-02252-s001.zip]

Archive with 1 entries (1 files):
- microorganisms-3255525-supplementary.pdf
